# Supplementary material for: Physiological, Transcriptome, and Metabolome Analyses Reveal the Tolerance to Cu Toxicity in Red Macroalgae Gracilariopsis lemaneiformis
Source: Int J Mol Sci. 2024 Apr 27;25(9):4770. doi: 10.3390/ijms25094770 (PMC11083833; doi:10.3390/ijms25094770)
Supplement: Supplementary file 1 [file ijms-25-04770-s001.zip]

Archive with 2 entries (2 files):
- ijms-2906259 supplementary.pdf
- ijms-2906259 supplementary.xlsx
